# Supplementary material for: Linking a polyketide synthase gene cluster to 6-pentyl-alpha-pyrone, a Trichoderma metabolite with diverse bioactivities
Source: Microb Cell Fact. 2025 Apr 21;24:89. doi: 10.1186/s12934-025-02718-9 (PMC12010586; doi:10.1186/s12934-025-02718-9)
Supplement: Supplementary file 1 — Supplementary Material 1: Supplementary Table S1: Primers used for transformation and genotyping. Supplementary Table S2: Primers used for qPCR. Supplementary Table S3: Trichoderma genomes used for cluster comparison. Supplementary Table S4: Details of statistical analysis given in the figures.) [file 12934_2025_2718_MOESM1_ESM.xlsx]

## Sheet: Table S.1
primer name	5'-3' sequence
453700_5-flank_F	GTCTATCGCCGAGATTCGAG
453700_5-flank_R	CAAACAGCGAAACATCCTCA
453700_3-flank_F	GGACTCAAGAGCTGGACGAC
453700_3-flank_R	GATCGTGCGAGTTGAAAACA
453700_locus-5_F	CATACACACGCCCAACAAAG
453700_locus-5_R	TGTCGAATAGGTCCCTGGAG
453700_locus-3_F	ATGGAACGAGGAGATGGTTG
453700_locus-3_R	GAGGCCAGTGTTGACGAAAT
Catellet YG-F	CGTTGCAAGACCTGCCTGAA
Catellet HY-R	GGATGCCTCCGCTCGAAGTA
453700_backbone_F	CGAGCGGTATCAGCTCACTC
453700_backbone_R	CGGGGAAATGTGCGCGGA
453700_hph_F	GAGAGCTACCTTACATCAATATG
453700_hph_R	GGTACTATGGCTTAGATG
453700_5-flank_crRNA	CTCATTTTTCAGTCTCACTGCGG
453700_3-flank_crRNA	TCTATACTCCACCCACGTCTGGG
Pgapdh-hph-F	AAGGTGGTCATGCAGTTGCT
Pgapdh-hph-R	CGGATGAGCGACATTCATGC

## Sheet: Table S.2
primer name	gene ID (T. atroviride P1; JGI)	5'-3' sequence
243072_F	243072	TCTATATGCCACGAACCCGC
243072_R	243072	ATCAGTTGAGGTCACCAGCG
369211_F	369211	TCTTCAGAGCATGAGCGAGC
369211_R	369211	AGTTGAGAGTGTCTCAGGATGC
314825_F	314825	ATGAAGGACTCGGTCTCAGC
314825_R	314825	GCCCCAGCCATCTGGATAAAG
492177_F	492177	ACCACGTTGTTCACCACCTT
492177_R	492177	TACAAATCGCCGAGGACAGG
417170_F	417170	AGAGCGTAACATGAACCCCG
417170_R	417170	CCAGTTGAGGAAGCACCACT
463179_F	463179	GGCTGGCTCTGAAAGACACT
463179_R	463179	TCGCTGGAGTAGGCAACAAG
501474_F	501474	CAAGAGGCGAGAGAGGTGTG
501474_R	501474	CAGGATGGTGTGGCTCCATT
463177_F	463177	GGAGACCAAACAGAGCCACA
463177_R	463177	CAGCGAGAGCATGTGCTAGA
369194_F	369194	TCTGCGGAAAATGTCTCGCT
369194_R	369194	ATTGCTCCAAGCATCCCCAA
417165_F	417165	ACTTTCCCTCGTCAGCAGTG
417165_R	417165	GCCCAGAATCGCCTGAGAAA
492181_F	492181	AGTGCAACGACATGGATAAGC
492181_R	492181	TCCCATTTGAGCTGCTGAGG
243098_F	243098	GGCTGCTCAGTCAACCTCTT
243098_R	243098	TTACCCATTCTCGATGCGGG
314935_F	314935	GCTCATGCACGAATGTGGAC
314935_R	314935	TTGCCCTGGTTGATGAGGAC
404080_F	404080	GCCACTGCACCTCTCTTCAA
404080_R	404080	TGTAACTTAACGCCGCAACC
489595_F	489595	CGGAGAGCCCACGAATTGTA
489595_R	489595	TAAAGCTGAACCGCCGTCTT
489598_F	489598	TATTGGCGATGAGGTGACGG
489598_R	489598	AAAGTGGGGTTGGCAGAGTT
453703_F	453703	AACACTCTCGGCTTCTCTGC
453703_R	453703	GGCTGGTTCTTGGGCTACAT
vma1_173248_F	173248	ACTGGATGAACTGGACCGTG
vma1_173248_R	173248	TCTCGCTGCTTTTTGTTGGC
tbp_444185_F	444185	GAAGACGATTGCTCTGCACG
tbp_444185_R	444185	ATGCGAAGATGAGGGCAGTT
pks_134224_F2	453700	ATGTCGTCCACACCCAAGAC
pks_134224_R2	453700	TCAAGAAGTGACCACCGTGG

## Sheet: Table S.3
Trichoderma genomes used for cluster comparison
Taxon	Strain/Isolate
Trichoderma aggressivum	CBS 100526
Trichoderma arundinaceum	IBT 40837
Trichoderma asperelloides	T203
Trichoderma asperellum	CBS 43397
Trichoderma atroviride	IMI 206040
Trichoderma atroviride	P1
Trichoderma breve	T069
Trichoderma citrinoviride	TUCIM 6016
Trichoderma gamsii	T6085
Trichoderma gracile	HK011-1
Trichoderma guizhouense	NJAU 4742
Trichoderma harzianum	Tr1
Trichoderma harzianum	TR274
Trichoderma harzianum	CBS 35433
Trichoderma harzianum	T6776
Trichoderma lentiforme	CFAM-422
Trichoderma longibrachiatum	ATCC 18648
Trichoderma parareesei	CBS 125925
Trichoderma reesei	QM6a
Trichoderma reesei	RUT C-30
Trichoderma semiorbis	FJ059
Trichoderma simmonsii	GH-Sj1
Trichoderma sp.	CBMAI-0020
Trichoderma virens	FT-333
Trichoderma virens	Gv29-8

## Sheet: Table S.4
	Inhibition - Botrytis cinerea		sample	inhibition index	variance	p.value	p.adjust
			WT	0.968329	0.00134827	9.48084e-05	0.000407491
			∆pks1	0.696737	0.00216165	9.48084e-05	0.000407491
	Inhibition - Rhizoctonia solani		sample	inhibition index	variance	p.value	p.adjust
			WT	0.69926	0.00079237	1.76498e-05	0.00155814
			∆pks1	0.524722	0.000231515	1.76498e-05	0.00155814
	Growth - Arabidopsis thaliana		sample	main root length [mm]	variance	p.value	p.adjust
			Control vs WT	43.4095	2.25705	3.0743e-05	0.00146256
			Control vs ∆pks1	48.6241	2.48782	3.0743e-05	0.000465801
			WT vs ∆pks1	50.3607	0.863633	3.0743e-05	0.0781659
	Growth - Arabidopsis thaliana		sample	lateral root number	variance	p.value	p.adjust
			Control vs WT	0.277778	0.0864198	1.37658e-07	0.000513879
			Control vs ∆pks1	5.45833	0.69213	1.37658e-07	0.000248191
			WT vs ∆pks1	6.86111	0.208848	1.37658e-07	0.0463943
	Growth - Arabidopsis thaliana		sample	fresh weight [g]	variance	p.value	p.adjust
			Control vs WT	0.000825	6.22531e-08	8.00883e-08	0.00368558
			Control vs ∆pks1	0.002685	5.26682e-08	8.00883e-08	0.00144029
			WT vs ∆pks1	0.00291556	5.3e-08	8.00883e-08	0.362335
